# Supplementary material for: Research on Mediating Mechanisms and the Impact on Food Provision Services in Poor Areas from the Perspective of Stakeholders
Source: Int J Environ Res Public Health. 2021 Oct 7;18(19):10510. doi: 10.3390/ijerph181910510 (PMC8508073; doi:10.3390/ijerph181910510)
Supplement: Supplementary file 1 [file ijerph-18-10510-s001.zip]

Archive with 1 entries (1 files):
- ijerph-1312030-supplementary.pdf
